# Supplementary material for: Activity-Guided Characterization of COX-2 Inhibitory Compounds in Waltheria indica L. Extracts
Source: Molecules. 2021 Nov 29;26(23):7240. doi: 10.3390/molecules26237240 (PMC8658768; doi:10.3390/molecules26237240)
Supplement: Supplementary file 1 [file molecules-26-07240-s001.zip]

Archive with 1 entries (1 files):
- molecules-1474137 supplementary.pdf
